# Supplementary material for: Zebrafish: An In Vivo Screening Model to Study Ocular Phenotypes
Source: Transl Vis Sci Technol. 2022 Mar 14;11(3):17. doi: 10.1167/tvst.11.3.17 (PMC8934544; doi:10.1167/tvst.11.3.17)
Supplement: Supplement 2 [file tvst-11-3-17_s002.xlsx]

## Sheet: Sheet1
Supplementary Table S2
Age (mpf)	Outcome	Mean WT	SEM WT	Mean Mutant	SEM mutant	Effect size	SE	P-value	Relative change
prss56, SD-OCT assessment		(µm)		(µm)		(µm)			(%)
2 months	Axial length	1082	12.13	925	7.638	-157	19.2	<0,0001	-14.5102
	Cornea	20.3	20.3	20.11	20.11	-0.19	1.023	0.8543	-0.935961
	ACD	1.48	0.2319	1.906	0.2443	0.426	0.3685	0.2623	28.7838
	Lens	657.9	6.482	626.2	4.536	-31.7	11.46	0.0126	-4.81836
	VCD	250.1	6.563	118.1	7.285	-132	10.01	<0,0001	-52.7789
	Retina	152.1	1.663	158.8	1.983	6.7	2.955	0.0368	4.405
	RPE	30.36	0.8337	33.53	1.004	3.17	1.405	0.0365	10.4414
	Body length	19.47	0.2253	19.21	0.199	-0.26	0.3006	0.3926	-1.33539
4 months	Axial length	1322	12.64	1062	14.38	-260	24.14	<0,0001	-19.6672
	Cornea	26.8	26.8	26.34	26.34	-0.46	1.318	0.7299	-1.71642
	ACD	7.262	2.15	0.1117	0.1117	-7.1503	2.166	0.0022	-98.4619
	Lens	803.3	6.749	769.3	4.471	-34	11.57	0.0089	-4.23254
	VCD	348.8	7.868	111.8	12.85	-237	16.3	<0,0001	-67.9472
	Retina	136.3	1.304	154.8	2.113	18.5	3.385	<0,0001	13.573
	RPE	32.22	0.7594	26.36	1.17	-5.86	1.422	0.0002	-18.1875
	Body length	22.39	0.1949	22.43	0.1525	0.04	0.2475	0.8978	0.178651
6 months	Axial length	1406	10.84	1075	11.27	-331	20.31	<0,0001	-23.542
	Cornea	27.48	24.89	27.21	24.89	-0.27	1.149	0.001	-0.982533
	ACD	10.4	1.962	4.75	0.4773	-5.65	2.062	0.0134	-54.3269
	Lens	854.6	6.288	781.5	5.099	-73.1	11.31	<0,0001	-8.55371
	VCD	390	5.482	101.5	11.27	-288.5	11.75	<0,0001	-73.9744
	Retina	125.8	2.171	157.7	1.952	31.9	3.969	<0,0001	25.3577
	RPE	35.58	1.547	35.98	1.119	0.4	2.554	0.8788	1.12423
	Body length	22.56	0.08283	22.61	0.09409	0.05	0.1254	0.6778	0.221631
psrs56, Intraocular Presure		(mmHg)		(mmHg)		(mmHg)
2 months	IOP	18.98	0.4941	21.16	0.4731	2.18	0.5968	0.0258	11.4858
3 months	IOP	19.34	0.6672	24.47	0.4844	5.13	1.116	0.0018	26.5253
6 months	IOP	21.97	0.5647	25.9	0.7994	3.93	1.012	0.0047	17.888
9 months	IOP	20.98	0.5148	25.71	0.8839	4.73	1.069	0.0004	22.5453
prss56, visual capability		(gain )		(gain )		(gain )
6 months	Optokinetic gain Temp-Nasal	0.614	0.04888	0.324	0.08253	-0.29	0.0952	0.0088	-47.2313
	Optokinetic gain Nasal-Temp	0.519	0.04178	0.3	0.07671	-0.219	0.0874	0.0252	-42.1965
	Number of ETMs	16.5	1.186	9	2.436	-7.5	2.709	0.0159	-45.4545
fbn1, SD-OCT assessment		(µm)		(µm)		(µm)
2 months	Axial length	1082	12.13	1096	8.382	14	20.45	0.498	1.2939
	Cornea	20.3	0.6758	22.08	0.7229	1.78	1.122	0.1294	8.76847
	ACD	1.48	0.2319	4.146	0.8363	2.666	1.014	0.017	180.135
	Lens	657.9	6.482	668.4	4.383	10.5	11.33	0.3656	1.59599
	VCD	250.1	6.563	253.2	5.069	3.1	8.996	0.7333	1.2395
	Retina	152.1	1.663	148.2	1.919	-3.9	2.89	0.1896	-2.5641
	RPE	30.36	0.8337	28.18	0.6029	-2.18	1.062	0.0556	-7.1805
	Body length	19.47	0.2253	19.34	0.1772	-0.13	0.3006	0.3926	-0.667694
4 months	Axial length	1322	12.64	1304	14.38	-18	21.84	0.3993	-1.36157
	Cornea	26.8	0.9211	26.34	0.6948	-0.46	1.738	0.2093	-1.71642
	ACD	7.262	2.15	18.32	2.647	11.058	3.83935	0.01	152.272
	Lens	803.3	6.749	798.3	5.097	-5	12.14	0.6839	-0.622432
	VCD	348.8	7.868	324.1	6.36	-24.7	12.91	0.0718	-7.08142
	Retina	136.3	1.304	138.3	1.476	2	2.357	0.3934	1.46735
	RPE	32.22	0.7594	30.81	0.6014	-1.41	0.983	0.16	-4.37616
	Body length	22.39	0.1949	22.37	0.2093	-0.02	0.2475	0.8978	-0.0893256
6 months	Axial length	1406	10.84	1408	10.77	2	21.82	0.9086	0.142248
	Cornea	24.89	0.7911	29.81	0.8624	4.92	1.52	0.1672	19.767
	ACD	10.4	1.962	37.73	4.887	27.33	6.714	0.0007	262.788
	Lens	854.6	6.288	868.5	8.008	13.9	14.1	0.3355	1.62649
	VCD	390	5.482	338.9	6.277	-51.1	9.034	<0,0001	-13.1026
	Retina	125.8	2.171	135.9	0.9459	10.1	3.16	0.0053	8.02862
	RPE	35.58	1.547	33.87	0.9225	-1.71	2.39	0.4828	-4.80607
	Body length	22.56	0.08283	22.56	0.07384	0	0.1254	0.6778	0
fbn1, refractive error assessment		(D)		(D)		(D)
2	RE	3.923	0.2778	3.307	0.2769	-0.616	0.4309	0.17	-15.7023
4	RE	3.187	0.1948	11.29	0.8135	8.103	1.103	<0,0001	254.252
6	RE	2.053	0.08784	14.52	0.4209	12.467	0.4626	<0,0001	607.258
fbn1, Intraocular Presure		(mmHg)		(mmHg)		(mmHg)
2	IOP	18.98	0.4941	21.48	0.4645	2.5	0.9098	0.0251	13.1718
3	IOP	19.34	0.6672	23.87	0.5079	4.53	1.058	0.0027	23.423
6	IOP	21.97	0.5647	26.75	0.9504	4.78	1.112	0.0006	21.7569
9	IOP	20.98	0.5148	25.32	0.5306	4.34	0.7749	<0,0001	20.6864
fbn1, visual capability		(gain )		(gain )		(gain )
6 months	Optokinetic gain Temp-Nasal	0.614	0.04888	0.588	0.042	-0.026	0.06445	0.6915	-4.23453
	Optokinetic gain Nasal-Temp	0.519	0.04178	0.453	0.03621	-0.066	0.05529	0.2484	-12.7168
	Number of ETMs	16.5	1.186	11.5	0.8596	-5	1.461	0.0034	-30.303
SD-OCT assessment: describes all the studied compartments and includes body lenght measurements. AL: axial length, ACD: anterior chamber depth, VCD: vitreous chamber depth, RPE: retinal pigmented epithelium, mpf: months post-fertilization, SEM: standard error of the mean, SE: standard error. Effect size: represents the difference between means of both groups (WT vs. mutant line). Relative change …
